# Supplementary material for: PXL1 and SERKs act as receptor–coreceptor complexes for the CLE19 peptide to regulate pollen development
Source: Nat Commun. 2023 Jun 7;14:3307. doi: 10.1038/s41467-023-39074-4 (PMC10247778; doi:10.1038/s41467-023-39074-4)
Supplement: Supplementary file 4 — Source Data [file 41467_2023_39074_MOESM4_ESM.xlsx]

## Sheet: figure 1c
	figure 1c

## Sheet: figure 1d
	figure 1d

## Sheet: figure 1e
	figure 1e

## Sheet: figure 1f
	figure 1f

## Sheet: figure 2d
	figure 2f
	biological replicate 1
	Statistical results for the pollen amounts per anther of various genotypes
	WT	pxl1-1	pxl1-2	pxl2-1	pxy-3	pxl1-1pxl2-1	pxl2-1pxy-3	pxl1-1pxl2-1pxy-3	cle19-2
	398	343	287	292	312	285	300	280	367
	405	356	299	306	333	310	307	279	452
	417	343	322	314	356	322	322	306	380
	435	348	333	332	378	325	347	301	399
	469	360	357	361	400	329	367	339	367
	478	366	365	381	430	342	371	322	376
	529	368	366	473	472	361	386	332	352
	531	378	448	367	376	322	312	285	382
	521	375	455	378	387	327	346	292	410
	489	377	423	367	467	341	352	277	373
	biological replicate 2
	Statistical results for the pollen amounts per anther of various genotypes
	WT	pxl1-1	pxl1-2	pxl2-1	pxy-3	pxl1-1pxl2-1	pxl2-1pxy-3	pxl1-1pxl2-1pxy-3	cle19-2
	401	416	370	289	322	283	302	285	380
	410	356	321	310	456	312	312	293	421
	399	378	322	324	371	326	341	307	376
	378	398	371	371	370	327	348	317	400
	420	391	357	378	361	341	368	339	389
	521	382	365	399	413	346	371	350	342
	533	372	366	398	422	356	375	345	373
	520	375	448	376	410	339	386	332	388
	479	371	455	361	378	329	345	290	378
	477	368	423	356	476	310	361	313	390
	biological replicate 3
	Statistical results for the pollen amounts per anther of various genotypes
	WT	pxl1-1	pxl1-2	pxl2-1	pxy-3	pxl1-1pxl2-1	pxl2-1pxy-3	pxl1-1pxl2-1pxy-3	cle19-2
	401	325	357	302	321	286	305	289	399
	409	364	383	310	353	322	314	298	410
	432	365	327	327	376	324	346	315	382
	441	358	355	356	387	327	352	326	422
	477	377	360	377	430	341	370	348	357
	481	392	366	469	467	358	385	361	378
	531	376	379	462	389	343	382	321	372
	515	382	421	329	378	343	342	290	382
	510	367	372	369	372	327	310	294	391
	467	378	362	352	345	301	312	342	383
	Average statistical results for the pollen amounts per anther of various genotypes
	WT	pxl1-1	pxl1-2	pxl2-1	pxy-3	pxl1-1pxl2-1	pxl2-1pxy-3	pxl1-1pxl2-1pxy-3	cle19-2
	467.2	361.4	365.5	357.1	391.1	326.4	341	301.3	385.8
	453.8	380.7	379.8	356.2	397.9	326.9	350.9	317.1	383.7
	466.4	368.4	368.2	365.3	381.8	327.2	341.8	318.4	387.6

## Sheet: figure 2f
	figure 2d
	Portion of pollen with normal, moderate-D and severe-D exine defects of various genotypes
		WT	pxl1-1	pxl1-2	pxl2-1	pxy-3	pxl1-1pxl2-1	pxl2-1pxy-3	pxl1-1pxl2-1pxy-3	cle19-2
	Normal	200	192	220	185	183	174	156	147	201
	Moderate-D	8	20	20	15	18	34	24	21	19
	Several-D	0	4	4	0	0	10	2	18	2
	Sum	208	216	244	200	201	218	182	186	222
	ratio
		WT	pxl1-1	pxl1-2	pxl2-1	pxy-3	pxl1-1pxl2-1	pxl2-1pxy-3	pxl1-1pxl2-1pxy-3	cle19-2
	Normal	0.961	0.888889	0.901639	0.925	0.910448	0.798165	0.857143	0.790323	0.905405
	Moderate-D	0.039	0.0925926	0.0819672	0.075	0.0895522	0.155963	0.131868	0.112903	0.0855856
	Several-D	0	0.0185185	0.0163934	0	0	0.0458716	0.010989	0.0967742	0.00900901
	p-values		0.0016	0.0263	0.0355	0.0342	2.32488e-05	0.001	1.65525e-07	0.0489

## Sheet: figure 3f
	figure 3f
	biological replicate 1
	Statistical results for the pollen amounts per anther of various genotypes
	WT	DN-CLE19	DM#8	DM#25	DE#12	DE#20	DM#8 pxl1-1+/-	DM#12 pxl1-1-/-
	401	238	164	152	217	203	115	101
	409	248	184	160	230	211	107	59
	432	253	189	167	266	228	123	86
	441	258	194	176	268	235	142	72
	477	276	220	191	293	253	182	89
	481	296	230	199	295	274	163	87
	531	313	246	230	298	284	145	81
	536	301	264	178	301	286	165	78
	494	263	189	147	300	256	142	63
	452	282	170	215	272	275	112	72
	biological replicate 2
	Statistical results for the pollen amounts per anther of various genotypes
	WT	DN-CLE19	DM#8	DM#25	DE#12	DE#20	DM#8 pxl1-1+/-	DM#12 pxl1-1-/-
	399	220	144	149	216	202	201	87
	408	245	177	157	223	210	161	72
	431	252	186	165	264	217	150	77
	437	256	193	172	267	232	162	78
	476	266	198	190	292	242	110	83
	480	295	224	196	294	272	175	92
	530	312	240	227	296	278	196	82
	533	318	223	231	299	267	131	87
	512	267	210	176	287	273	123	83
	476	278	231	182	263	267	141	72
	biological replicate 3
	Statistical results for the pollen amounts per anther of various genotypes
	WT	DN-CLE19	DM#8	DM#25	DE#12	DE#20	DM#8 pxl1-1+/-	DM#12 pxl1-1-/-
	398	216	152	149	206	202	210	68
	405	242	175	154	218	206	191	74
	417	250	185	164	253	215	130	89
	435	254	192	171	266	230	124	68
	469	262	197	180	270	285	120	65
	478	282	221	195	294	268	193	78
	529	310	234	220	295	276	152	86
	531	316	251	231	279	267	134	71
	478	312	212	201	234	273	121	76
	452	267	201	183	232	279	125	69
	Average statistical results for the pollen amounts per anther of various genotypes
	WT	DN-CLE19	DM#8	DM#25	DE#12	DE#20	DM#8 pxl1-1+/-	DM#12 pxl1-1-/-
	467.2	272.8	205	181.5	274	250.5	139.6	78.8
	453.8	270.9	202.6	184.5	270.1	246	155	81.3
	466.4	271.1	202	184.8	254.7	250.1	150	74.4

## Sheet: figure 3g
	figure 3g
	Portion of pollen with normal, moderate-D and severe-D exine defects of various genotypes
		WT	DN-CLE19	DM#8	DM#25	DE#12	DE#20	DM#8 pxl1-1+/-	DM#12 pxl1-1-/-
	Normal	200	88	120	88	120	141	138	72
	Moderate-D	8	32	15	52	12	12	9	16
	Several-D	0	112	75	80	128	96	120	136
	Sum	208	232	210	220	260	249	267	224
	ratio
		WT	DN-CLE19	DM#8	DM#25	DE#12	DE#20	DM#8 pxl1-1+/-	DM#12 pxl1-1-/-
	Normal	0.961538	0.37931	0.571429	0.4	0.461538	0.566265	0.516854	0.321429
	Moderate-D	0.0384615	0.137931	0.0714286	0.236364	0.0461538	0.0481928	0.0337079	0.0714286
	Several-D	0	0.482759	0.357143	0.363636	0.492308	0.385542	0.449438	0.607143
	p-values		<0.0001	<0.0001	<0.0001	<0.0001	<0.0001	<0.0001	<0.0001

## Sheet: figure 3h 
	figure 3h
	biological replicate 1
	Raw Ct
		Replicate	ACTIN	DYT1	MYB103	AMS	MS1
	WT	1	19.99	28.98	26.18	29.71	26.56
		2	19.94	29.05	26.33	29.69	26.76
		3	20.01	29.12	26.28	29.68	26.88
	DM#25	1	19.04	28.6	23.28	26.65	22.24
		2	19.16	28.59	23.31	26.59	22.35
		3	19.26	28.58	23.22	26.38	22.31
	DE#12	1	20.45	29.98	25.08	28.79	24.16
		2	20.53	29.96	25.07	28.81	24.13
		3	20.54	29.94	25.11	28.68	24.07
	biological replicate 2
	Raw Ct
		Replicate	ACTIN	DYT1	MYB103	AMS	MS1
	WT	1	22.2	30.43	28.14	30.18	28.01
		2	22.17	30.7	28.16	30.15	28.46
		3	22.24	30.57	28.15	30.19	28.2
	DM#25	1	21.11	29.64	24.85	27.21	23.73
		2	21.15	29.9	24.7	27.24	23.87
		3	21.19	29.68	24.88	27.35	23.81
	DE#12	1	21.26	29.79	25.13	27.92	24.29
		2	21.17	29.57	25.21	27.87	24.28
		3	21.3	29.53	25.19	27.07	24.24
	biological replicate 3
	Raw Ct
		Replicate	ACTIN	DYT1	MYB103	AMS	MS1
	WT	1	23.64	31.29	29.04	29.55	30.31
		2	23.71	31.27	29.04	29.89	30.32
		3	23.77	31.05	29.14	29.43	30.24
	DM#25	1	21.96	30.21	25.19	26.38	24.74
		2	21.99	30.11	25.16	26.33	24.75
		3	21.92	30.27	25.17	26.07	24.77
	DE#12	1	21.56	29.78	25.01	26.56	25.1
		2	21.35	29.72	25.15	26.22	25.02
		3	21.54	29.54	25.18	26.52	25.11
	Calculated transcript levels relative to WT
		WT			DM#25				DE#12
		Replicate 1	Replicate 2	Replicate 3	Replicate 1	Replicate 2	Replicate 3	p-values	Replicate 1	Replicate 2	Replicate 3	p-values
	DYT1	1.09936	0.911722	0.997692	0.775572	0.854607	0.597358	0.9097	0.814131	0.983957	0.615572	0.9465
	MYB103	1.05946	0.954842	0.988514	4.48985	4.87927	4.43828	1.87e-05	3.25653	4.03714	3.33264	0.0013
	AMS	1.05214	0.831238	1.1434	5.01645	3.61334	3.05958	0.0003	5.01645	3.01746	1.95432	0.0031
	MS1	1.15936	0.848704	1.0163	12.1819	10.315	13.8007	2.7e-14	8.81524	7.96312	7.94474	8.41e-11

## Sheet: figure 3i
	figure 3i
	biological replicate 1
	Raw Ct
		Replicate	ACTIN	CYP98A8	CYP86C3	AT5G55320	UGT72E2	PAL4	AT1G76470	ACOS5
	col	1	21.56	26.03	25.55	31.28	29.08	26.12	25.23	23.06
		2	21.72	26.32	25.79	31.37	29.11	26.34	25.33	23.09
		3	21.66	26.12	25.85	31.22	29.22	26.03	25.32	23.06
	DM#25	1	23.62	27.66	26.97	31.26	30.39	26.21	26.12	23.82
		2	23.52	27.63	26.98	31.25	30.43	26.22	26.17	23.83
		3	23.56	27.48	26.75	30.97	30.29	26.17	26.19	23.78
	DM#12	1	22.32	26.77	25.94	31.33	28.36	25.32	25.89	22.62
		2	22.45	26.79	25.84	31.31	28.39	25.21	25.84	22.63
		3	22.52	26.75	26.04	31.32	28.36	25.37	25.73	22.58
	biological replicate 2
	Raw Ct
		Replicate	ACTIN	CYP98A8	CYP86C3	AT5G55320	UGT72E2	PAL4	AT1G76470	ACOS5
	WT	1	20.01	24.92	25.11	29.72	28.29	25.21	23.45	23.27
		2	20.13	24.88	25.21	29.34	28.38	25.42	23.52	23.42
		3	20.15	24.9	25.28	29.54	28.62	25.52	23.63	23.45
	DM#25	1	21.08	25.29	25.12	27.81	29.02	24.32	24.21	22.89
		2	21.22	25.1	25.21	27.92	29.12	24.31	24.02	22.91
		3	21.03	24.92	25.32	27.82	29.17	24.52	24.07	22.83
	DM#12	1	20.53	24.79	25.38	28.01	27.12	24.12	23.91	22.19
		2	20.56	25.02	25.59	28.22	27.03	24.22	23.87	22.14
		3	20.89	24.89	25.22	28.24	27.21	24.31	23.71	22.22
	biological replicate 3
	Raw Ct
		Replicate	ACTIN	CYP98A8	CYP86C3	AT5G55320	UGT72E2	PAL4	AT1G76470	ACOS5
	WT	1	19.22	25.23	24.56	28.02	27.13	24.11	23.18	22.89
		2	19.21	25.45	24	28.14	27.24	24.02	23.22	22.91
		3	19.05	25.27	25.28	28.34	27.32	24.22	23.31	22.92
	DM#25	1	19.88	24.99	24.16	26.21	27.34	22.92	23.01	22.21
		2	19.71	24.81	24.21	26.32	27.32	22.71	23.14	22.31
		3	19.72	24.92	24.35	26.51	27.56	22.89	23.26	22.17
	DM#12	1	20.02	25.32	25.41	27.21	26.73	23.76	24.12	23.08
		2	20.12	25.12	25.18	27.31	26.88	23.46	24.06	22.86
		3	20.27	25.41	25.35	27.13	26.81	23.55	24.31	22.71
	Calculated transcript levels relative to Col
		WT			DM#25				DE#12
		Replicate 1	Replicate 2	Replicate 3	Replicate 1	Replicate 2	Replicate 3	p-values	Replicate 1	Replicate 2	Replicate 3	p-values
	CYP98A8	1.09177	0.89296	1.02574	1.4012	1.75321	2.02792	0.0037	1.12506	1.47768	2.01391	0.0384
	CYP86C3	1.13288	0.959264	0.920188	1.68179	1.99538	1.97703	0.0004	1.33484	1.28937	1.21139	0.4011
	AT5G55320	0.878633	1.1434	0.99539	4.14106	3.19688	2.84153	1.14e-12	1.68568	1.89212	2.00463	0.000599
	UGT72E2	1.1019	1.03527	0.876606	1.60956	1.09261	1.27554	0.2891	2.92817	3.1626	2.49282	1.25e-10
	PAL4	1.03049	0.884745	1.09682	3.68926	4.03714	3.6978	1.06e-12	3.13109	3.31728	2.83497	5.21e-12
	AT1G76470	1.05946	1.00928	0.935191	2.07532	1.66376	1.98008	0.000289	1.19472	1.4686	1.25315	0.3275
	ACOS5	1.07923	0.972655	0.952638	2.26577	1.93187	2.07532	1.77e-05	2.36745	2.2868	1.70133	1.15e-05

[truncated: 21 more sheets: figure 4a, figure 4d, figure 4e, figure 4f, figure 4j , figure 5d, figure 5k, sup 1b, sup 1c , sup 4b, sup 4d, sup 5b, sup 5c, sup 5d, sup 6b, sup 6c, sup 6d, sup 6e, sup 7a, sup 8a …]
